# Supplementary material for: The Population Structure of a Globe Artichoke Worldwide Collection, as Revealed by Molecular and Phenotypic Analyzes
Source: Front Plant Sci. 2022 Jul 5;13:898740. doi: 10.3389/fpls.2022.898740 (PMC9294547; doi:10.3389/fpls.2022.898740)
Supplement: Supplementary file 2 [file Table_2.XLSX]

## Sheet: TABLE S2a - gSSR
List of genomic microsatellite loci (gSSR) used in this study (from Scaglione et al. 2009)
SSR locus	Repeat motif	Forward primer (5'-3')	Reverse primer (5'-3')	Sequenced allele size	Unigene name Genebank	Number of alleles (na)	Gene diversity (HE)
CyEM_002	(TTTG)6	ATGGGATTTGGTTATGGGTTC	ATTTCCTCCCTTTCCAGCTTT	150	GE604144	2	0.491
CyEM_015	(GTTT)5	AATGTGCGATTGATTTGGGTA	CCAATACCAGAGTTCTTATTCCA	92	CL2994Contig1	5	0.668
CyEM_025	(CTA)6	CTCATCATCCACATCCCAAAC	AGGCTGAGAGAGATCAACACG	229	CL489Contig1	6	0.475
CyEM_035	(GGTTA)5	GGATTTCCCTTAAGCATGGAA	AGGTCCCTTTGAACCAACAAT	231	CL136Contig1	3	0.622
CyEM_047	(CATCTT)5	TCCTATTCCGATTTCATCCTG	CCTAACAAACCACTGCTGGAG	286	CL6123Contig1	3	0.555
CyEM_066	(GAT)15	CTGTCCTGAAACGGTACAAGC	AAAAACAATCGTCTGAGGTTGA	368	GE591829	5	0.731
CyEM_073	(AGCC)6	ATGCTCGTATCTCACCACGAG	TCGCAATGTAGGAACGAATCT	376	GE596794	6	0.478
CyEM_075	(TC)16	TCCGTCATAACCAACGGTAAA	GGGGGTTTCTATCAGTCTCCA	390	GE597515	8	0.753
CyEM_093	(GA)18	CCACAAGCTTTCTGACCTCAA	CGTCCACCATGTGTAGAAACC	435	GE581834	11	0.691
CyEM_110	(GTT)7	CACACAACGTCGTTCATCATC	ATCGGTGTGCGTATCAACAAC	103	GE586350	4	0.314
CyEM_120	(ATT)7	GGCATATGACATTTTGAGTTTCA	CCCCAACTTGTTATTCCATCA	113	GE597566	4	0.643
CyEM_158	(TCA)6	GTTCCAGCAGCTCGTAACAAC	ATTTGATGATGATAAGGAGATGG	200	GE599088	3	0.231
CyEM_163	(AC)10	TTCCCTCATTTCATCCTGTCA	GTCGTAATGCATGGTGGTTTT	179	GE595958	4	0.501
CyEM_172	(CT)11	CTCGGTATCAACCCCAATTTT	GGAATCAAATCTCGTCGACTTC	195	CL5891Contig1	9	0.822
CyEM_174	(CCA)7	TCCGCCATATATTCATCAACC	GGTGGTGGTGTGGTATTTGAG	196	GE609927	4	0.708
CyEM_188	(GCA)7	GCAACAGCAAGGAGGATTTTA	CAGACATCAGTAGGGGCTGAG	210	GE613233	7	0.656
CyEM_195	(ACA)7	AGACGAAGCAAAGCACACAAT	AGAAGAGGCCAAAGGAACCTA	249	CL6448Contig1	5	0.428
CyEM_218	(TC)13	ATCTTCAGCAATCAGCATTCG	AGTGTCCTGCGTTAGCTCAAA	265	GE611429	9	0.78
CyEM_227	(AAG)9	GATTACAGCGACGACGATAGC	CAGCTCCCTTTTTCACCTTTT	280	CL5817Contig1	6	0.566
CyEM_229	(CT)13	TCTGTCTTCCCGATCCATCTA	GGCGAGCTCTGATAGGATGTT	285	GE577281	13	0.742
CyEM_231	(AGA)9	TAACAGACCCAAACCCTGATG	TTGTGCAAAATGGAAACTTGG	286	CL548Contig1	3	0.325
CyEM_233	(AC)13	TAAACGTTGGTGGAAGGAACA	AAACCTGGCCTTGTTTTGTTT	288	GE583211	7	0.675
CyEM_244	(TC)11	GAATTCATCATTAAACCCCTTCC	ACATGCCTCTCGTATTGCTGT	326	GE609380	5	0.558
CyEM_247	(CTG)8	CCAAGAACACAGGGAGATGAA	CTGCTAAGACGGCAAATGAAG	327	CL2951Contig1	5	0.571
CyEM_277	(TC)14	AGGCCTTCCAGTTCTTGTCTC	AAGAAAGGGTGAGATGGGTGT	138	CL2561Contig1	5	0.62
CyEM_286	(TC)17	ATGAGGAATGACTGCGTTTGT	CTGGTGGTGTTGGTTGTTTTC	405	GE602088	10	0.646
					Total	152
					Mean	5.84615	0.586538

## Sheet: TABLE S2b - cpSSR
Chloroplast simple sequence repeat (cpSSR) primers
Name	Forward (F), Reverse (R) primers (5′ to 3′)	Repeat motif	Expected size (bp)	Gene names / Location	Reference
ccSSR-1	F TCAAATGATACATAGTGCGATACA	(T)10	174	TrnK	Chung and Staub (2003)
	R AATAAAGGATTTCTAACCATCTT
ccSSR-2	F AATCCTGGACGTGAAGAATAA	(A)11	160	TrnQ-TrnS	Chung and Staub (2003)
	R AATCCCTCTCTTTCCGTTGA
ccSSR-3	F CCAAAAGCTGACATAGATGTTA	(T)11	107	TrnG	Chung and Staub (2003)
	R TTTCATTCGGCTCCTTTATG
ccSSR-4	F AGGTTCAAATCCTATTGGACGCA	(T)8	205	TrnR-AtpA	Chung and Staub (2003)
	R TTTTGAAAGAAGCTATTCARGAAC
ccSSR-5	F TCTGATAAAAAACGAGCAGTTCT	(T)10	270	Rps2-RpoC2	Chung and Staub (2003)
	R GAGAAGGTTCCATCGGAACAA
ccSSR-6	F CGACCAATCCTTCCTAATTCAC	(T)8	299	RpoB	Chung and Staub (2003)
	R AGAAAAGMAAGGATATGGGCTC
ccSSR-7	F CGGGAAGGGCTCGKGCAG	(T)11	349	PsbC-TrnS	Chung and Staub (2003)
	R GTTCGAATCCCTCTCTCTCCTTTT
ccSSR-8	F TTGATCTTTACGGTGCTTCCTCTA	(T)5C(T)17	249	Ycf3	Chung and Staub (2003)
	R TCATTACGTGCGACTATCTCC
ccSSR-9	F GAGGATACACGACAGARGGARTTG	(A)13	173	Ycf3	Chung and Staub (2003)
	R CCTATTACAGAGATGGTGYGATTT
ccSSR-10	F TCTAGGATTTACATATACAACAT	(A)13	149	AtpB-RbcL	Chung and Staub (2003)
	R CATCATTATTGTATACTCTTTCA
ccSSR-11	F TTGGCTACTCTAACCTTCCC	(T)6C(T)14	165	Rpl20-ClpP	Chung and Staub (2003)
	R ACCATAGAAACGAWGGAACCCACT
ccSSR-12	F CCAAAAACTTGGAGATCCAACTAC	(A)8	249	PsbB-PsbT	Chung and Staub (2003)
	R TTCCATAGATTCGATCGTGGTTTA
ccSSR-13	F AGTCTGAAACCRAGKGGATTTATT	(T)9	264	Rps3-Rpl22	Chung and Staub (2003)
	R TAGTCATTAGTAAAGCCGARGTSA
ccSSR-14	F GGGTATAATGGTAGATGCCC	(T)14	200	Rps19-Rpl2	Chung and Staub (2003)
	R GCCGTAGTAAATAGGAGAGAAA
ccSSR-15	F GCTTATGACCTCCCCCTCTATGC	(T)9	264	Rpl2-Rpl23	Chung and Staub (2003)
	R TGCATTACAGACGTATGATCATTA
ccSSR-16	F TACGAGATCACCCCTTTCATTC	(T)7C(T)2	123	TrnL	Chung and Staub (2003)
	R CCTGGCCCAACCCTAGACA
ccSSR-17	F CACACCAATCCATCCCGAACT	(A)13	236	Rrn5-TrnR	Chung and Staub (2003)
	R GGTGCGTTCCGRGGTGTGA
ccSSR-18	F TCGTTGGATTTCTTCDGGACATTT	(A)8	264	Ycf5	Chung and Staub (2003)
	R CCCAATATCATCATACTTACRTGC
ccSSR-19	F CTATGCAGCTCTTTTATGYGGATC	(T)8	335	Ycf5	Chung and Staub (2003)
	R TCCARGTAATAAATGCCCAAGTT
ccSSR-20	F CCGCARATATTGGAAAAACWACAA	(A)8	311	NdhD-PsaC	Chung and Staub (2003)
	R GCTAARCAAATWGCTTCTGCTCC
ccSSR-21	F CCACCCCGTCTCSACTGGATCT	(T)13	280	TrnR-Rrn5	Chung and Staub (2003)
	R AAAAATAGCTCGACGCCAGGAT
ccSSR-22	F CCGACCTAGGATAATAAGCYCATG	(T)8	190	TrnL-16SrRNA	Chung and Staub (2003)
	R GGAAGGTGCGGCTGGATC
ccSSR-23	F AYGGRGGTGGTGAAGGGAG	(A)14	217	Rp12-TrnH	Chung and Staub (2003)
	R TCAATTCCCGTCGTTCGCC
cpSSR-1	F CAGGTAAACTTCTCAACGGA	(T)10	139	trnK intron	Weising and Gardner (1999)
	R CCGAAGTCAAAAGAGCGATT
cpSSR-2	F GATCCCGGACGTAATCCTG	(A)11	189	5’ to trnS	Weising and Gardner (1999)
	R ATCGTACCGAGGGTTCGAAT’
cpSSR-3	F CAGACCAAAAGCTGACATAG	(T)11	112	trnG intron	Weising and Gardner (1999)
	R GTTTCATTCGGCTCCTTTAT
cpSSR-4	F AATGCTGAATCGAYGACCTA	(T)13	126	trnG intron	Weising and Gardner (1999)
	R CCAAAATATTBGGAGGACTCT
cpSSR-5	F TGTTCCAATATCTTCTTGTCATTT	(C)7 (T)10	121	3’ to rps2	Weising and Gardner (1999)
	R AGGTTCCATCGGAACAATTAT
cpSSR-6	F CGATGCATATGTAGAAAGCC	(T)5 C (T)17	103	ORF 77–ORF 82 intergenic	Weising and Gardner (1999)
	R CATTACGTGCGACTATCTCC
cpSSR-7	F CAACATATACCACTGTCAAG	(A)13	133	atpB–rbcL intergenic	Weising and Gardner (1999)
	R ACATCATTATTGTATACTCTTTC
cpSSR-8	F TTGGCTACTCTAACCTTCCC	(T)6 C (T)14	77	rpl20–rps12 intergenic	Weising and Gardner (1999)
	R TTCTTTCTTATTTCGCAGDGAA
cpSSR-9	F GGATTTGTACATATAGGACA	(T)11	98	ORF 74b–psbB intergenic	Weising and Gardner (1999)
	R CTCAACTCTAAGAAATACTTG
cpSSR-10	F TTTTTTTTTAGTGAACGTGTCA	(T)14	103	rpl2–rps19 intergenic	Weising and Gardner (1999)
	R TTCGTCGDCGTAGTAAATAG
