# Supplementary material for: The Population Structure of a Globe Artichoke Worldwide Collection, as Revealed by Molecular and Phenotypic Analyzes
Source: Front Plant Sci. 2022 Jul 5;13:898740. doi: 10.3389/fpls.2022.898740 (PMC9294547; doi:10.3389/fpls.2022.898740)
Supplement: Supplementary file 3 [file Table_3.XLSX]

## Sheet: Table S3a
	List of the twenty-one quantitative traits recorded at the beginning of the harvest of the first head
1	Harvest time
2	Plant height
3	Polar lenght of head
4	Equatorial lenght of head
5	Ratio polar/equatorial length of head
6	Weight of head
7	Lenght of the stem
8	Diameter of the stem
9	Weight of the stem
10	Weight of head + stem
11	Nunbers of leaves of the stem
12	Weight of the leaves of the stem
13	Weight of head + stem + leaves
14	Bract height
15	Bract width
16	Bract height/width
17	Bract thickness
18	Ten-bracts weight
19	Receptacle height
20	Receptacle widht
21	Receptacle height/widht

## Sheet: Table S3b
	List of the eleven quantitative traits recorded for the secondary and tertiary heads
1	Average harvest time
2	Average polar lenght of head
3	Average equatorial lenght of head
4	Average ratio polar/equatorial length of head
5	Number of heads
6	Average weight of heads
7	Total weight of heads
8	Average lenght of the stem
9	Average diameter of the stem
10	Average weight of the stem
11	Average number of leaves of the stem

## Sheet: Table S3c
	List of the twenty-three UPOV descriptors applied
1	Leaf: attitude
2	Leaf: spininess
3	Leaf: incisions
4	Lobe: shape of tip (excluding terminal lobe)
5	Lobe: shape of tip of secondary lobes
6	Leaf blade: intensity of green color (upper side)
7	Leaf blade: hue of green color
8	Leaf blade: intensity of grey hue
9	Leaf: hairiness on upper side
10	Leaf blade: blistering
11	Petiole: anthocyanin coloration at base
12	Central flower head: shape in longitudinal section
13	Central flower head: shape of tip
14	Central flower head: time of appearance
15	Outer bract: main shape
16	Outer bract: apex shape
17	Outer bract: color (external side)
18	Outer bract: reflexing of tip (curvature)
19	Outer bract: spine lenght
20	Outer bract: mucron
21	Central flower head: anthocyanin coloration of inner bracts
22	Central flower head: density of inner bracts
23	Receptacle: shape in longitudinal section
